# Supplementary material for: Benchmarking readability, reliability, and scientific quality of large language models in communicating organoid science
Source: Front Bioeng Biotechnol. 2026 Jan 16;14:1750225. doi: 10.3389/fbioe.2026.1750225 (PMC12855483; doi:10.3389/fbioe.2026.1750225)
Supplement: Supplementary file 1 [file Table1.XLSX]

## Sheet: Raw data
NO	Platform	Question Dimension	Question	ARI	FRES	GFOG	FKGL	CL	SMOG	LW	C-PEMAT-Q1	C-PEMAT-Q2	C-PEMAT-Q3	C-PEMAT-Q4	C-PEMAT-Q5	C-PEMAT-Q6	C-PEMAT-Q7	C-PEMAT-Q8	C-PEMAT-Q9	C-PEMAT-Q10	C-PEMAT-Q11	C-PEMAT-Q12	C-PEMAT-Q13	C-PEMAT-Q14	C-PEMAT-Q15	C-PEMAT-Q16	C-PEMAT-Q17	C-PEMAT-Q18	C-PEMAT-Q19	C-PEMAT-Q20	C-PEMAT-Q21	C-PEMAT-Q22	C-PEMAT-Q23	C-PEMAT-Q24	C-PEMAT score	GQS score
1	Doubao	Technical Cognition	1	19	6	16.5	18.7	16.88	15.49	49	1	1	1	1	1	1	0	0	1	1	1	0	0	0	0	0	1	0	1	1	0	1	0	1	14	3
2	Doubao	Technical Cognition	2	16.78	20	15.5	14.8	17.85	12.39	52	0	0	1	1	1	1	1	1	1	1	0	0	0	0	0	0	1	1	0	1	0	1	0	1	13	4
3	Doubao	Technical Cognition	3	17.9	2	20.2	17.47	19.07	15.44	48	0	1	0	1	1	1	0	1	1	0	1	0	0	0	0	0	1	1	1	0	0	1	0	1	12	4
4	Doubao	Technical Cognition	4	18.36	11	17.7	16.28	19.6	14.34	54	1	1	0	1	1	1	1	1	1	0	1	0	0	0	0	0	0	1	1	1	0	0	0	1	13	3
5	Doubao	Diagnostic and Therapeutic Value	1	17.75	16	16.9	15.77	18.71	13.88	52	1	1	1	1	1	0	0	1	1	1	1	0	0	0	0	0	1	0	1	1	0	1	0	1	14	3
6	Doubao	Diagnostic and Therapeutic Value	2	21.25	9	17.9	18.26	19.23	16.51	49	0	0	0	1	1	0	0	1	1	0	0	0	0	0	0	0	1	0	1	1	0	1	0	0	8	4
7	Doubao	Diagnostic and Therapeutic Value	3	18.38	17	18.1	16	18.6	14.79	51	1	1	0	1	1	1	1	0	1	1	1	0	0	0	0	0	1	1	0	1	0	0	0	1	13	3
8	Doubao	Diagnostic and Therapeutic Value	4	21.92	5	19.1	19.32	19.31	16.51	43	1	1	1	1	0	1	1	1	1	1	0	0	0	0	0	0	1	0	1	0	0	1	0	0	12	4
9	Doubao	Safety Concerns	1	16.27	19	15.6	15	17.26	12.48	51	1	1	1	0	0	1	1	1	0	1	1	0	0	0	0	0	1	1	1	1	0	1	0	1	14	4
10	Doubao	Safety Concerns	2	17.38	14	17.5	16.03	17.74	14.31	45	1	1	0	1	1	0	0	1	1	1	0	0	0	0	0	0	0	0	1	1	0	0	0	0	9	3
11	Doubao	Safety Concerns	3	16.43	30	15.8	14.48	15.35	14.11	54	0	0	1	1	1	0	1	1	1	1	0	0	0	0	0	0	1	1	1	1	0	0	0	0	11	3
12	Doubao	Safety Concerns	4	18.67	17	16.6	16.28	18.31	14.34	47	0	0	1	1	0	1	1	1	1	0	0	0	0	0	0	0	1	1	1	1	0	0	0	0	10	3
13	Doubao	Cost and Process	1	19.61	26	15.7	14.29	18.57	12.65	53	0	1	1	0	1	1	0	0	0	1	1	0	0	0	0	0	1	1	1	0	0	1	0	1	11	3
14	Doubao	Cost and Process	2	13.1	40	14.3	12.28	13.1	11.57	61	1	1	1	1	1	1	1	1	1	0	1	0	0	0	0	0	0	1	1	0	0	1	0	1	14	4
15	Doubao	Cost and Process	3	15.61	31	17.5	13.8	15.5	13.72	57	1	0	1	1	0	0	1	1	0	1	1	0	0	0	0	0	1	1	1	0	0	0	0	1	11	3
16	Doubao	Cost and Process	4	15.22	30	15.6	13.53	15.68	12.69	53	1	0	1	1	0	1	1	1	1	1	1	0	0	0	0	0	1	1	1	1	0	1	0	1	15	3
17	Doubao	Decision Reference	1	22.16	7	18.2	18.68	20.23	15.75	45	0	1	1	0	1	1	0	1	1	0	1	0	0	0	0	0	1	1	1	0	0	1	0	1	12	3
18	Doubao	Decision Reference	2	20.01	11	18.7	17.57	18	15.44	49	1	1	1	1	1	1	0	1	0	0	1	0	0	0	0	0	1	0	1	0	0	1	0	0	11	3
19	Doubao	Decision Reference	3	16.2	33	15.1	13.37	15.72	12.91	58	1	0	1	0	1	1	1	1	1	0	1	0	0	0	0	0	0	1	1	1	0	1	0	1	13	4
20	Doubao	Decision Reference	4	18.98	16	16.6	15.98	19.17	14.31	54	0	1	1	1	1	1	1	1	1	1	1	0	0	0	0	0	0	0	0	1	0	0	0	0	11	3
21	Deep Seek	Technical Cognition	1	18.31	21	16.2	16.44	16.39	14.87	56	0	1	1	0	1	1	0	0	0	0	1	0	0	0	0	0	1	0	1	1	0	0	0	1	9	3
22	Deep Seek	Technical Cognition	2	14.81	21	17.5	15.07	15.44	13.95	48	1	0	1	1	1	1	1	1	0	0	0	0	0	0	0	0	1	0	1	1	0	0	0	1	11	4
23	Deep Seek	Technical Cognition	3	15.56	18	15.8	15.17	16.91	13.22	59	1	1	1	1	0	1	0	1	1	1	1	0	0	0	0	0	1	1	1	0	0	0	0	1	13	4
24	Deep Seek	Technical Cognition	4	16	22	17.1	13.86	18.52	12.26	53	1	1	1	1	1	1	1	1	1	0	0	0	0	0	0	0	1	1	1	1	0	1	0	1	15	4
25	Deep Seek	Diagnostic and Therapeutic Value	1	14.99	22	17.5	14.35	16.53	12.91	59	1	1	1	1	1	0	0	0	1	0	1	0	0	0	0	0	0	0	0	0	0	1	0	1	9	3
26	Deep Seek	Diagnostic and Therapeutic Value	2	17.08	27	15.9	14.98	16.26	13.92	55	1	0	1	1	1	0	0	1	1	1	0	0	0	0	0	0	1	1	0	1	0	1	0	0	11	4
27	Deep Seek	Diagnostic and Therapeutic Value	3	17.8	22	17.8	15.97	16.68	14.87	53	0	1	1	1	1	1	1	1	1	0	1	0	0	0	0	0	0	1	1	1	0	1	0	1	14	3
28	Deep Seek	Diagnostic and Therapeutic Value	4	16.59	22	16.4	14.88	16.94	13.37	56	1	1	1	0	0	1	1	1	1	1	1	0	0	0	0	0	1	1	1	1	0	1	0	1	15	4
29	Deep Seek	Safety Concerns	1	14.58	36	14	13.73	13.5	12.48	58	0	0	0	0	0	1	1	0	1	0	1	0	0	0	0	0	1	1	0	1	0	0	0	1	8	4
30	Deep Seek	Safety Concerns	2	15.81	21	17.3	14.33	17.18	13.05	53	1	1	1	1	1	0	1	0	0	1	1	0	0	0	0	0	1	1	1	1	0	0	0	1	13	4
31	Deep Seek	Safety Concerns	3	13.64	36	16.2	13.14	13.32	13.06	53	1	0	1	0	1	0	1	0	1	0	0	0	0	0	0	0	1	1	1	1	0	1	0	1	11	4
32	Deep Seek	Safety Concerns	4	16.44	23	13.2	14.89	17.26	12.16	50	1	1	1	0	0	1	0	1	1	0	1	0	0	0	0	0	1	1	0	1	0	1	0	1	12	4
33	Deep Seek	Cost and Process	1	17.69	21	15.6	15.57	16.53	13.52	52	1	1	0	1	0	1	0	0	0	1	0	0	0	0	0	0	1	1	1	1	0	1	0	1	11	3
34	Deep Seek	Cost and Process	2	12.37	43	14.5	11.44	13.27	11.26	59	1	1	1	1	1	1	0	1	1	1	1	0	0	0	0	0	1	1	1	1	0	1	0	1	16	3
35	Deep Seek	Cost and Process	3	15.44	24	17.8	14.81	15.41	14.11	52	1	1	1	0	0	1	1	1	0	1	1	0	0	0	0	0	1	1	0	1	0	0	0	1	12	4
36	Deep Seek	Cost and Process	4	17.9	24	16	15.96	15.81	14.68	50	0	0	1	1	1	1	1	1	1	0	1	0	0	0	0	0	0	1	1	1	0	0	0	0	11	4
37	Deep Seek	Decision Reference	1	16.91	20	16.2	14.74	17.89	12.72	51	0	1	1	1	0	1	1	0	0	1	0	0	0	0	0	0	1	1	1	1	0	0	0	1	11	4
38	Deep Seek	Decision Reference	2	14.64	28	15.1	13.97	14.63	13.06	54	1	0	1	1	1	1	1	0	0	1	1	0	0	0	0	0	0	1	1	1	0	0	0	0	11	3
39	Deep Seek	Decision Reference	3	14.92	33	16.5	14.28	13.1	13.95	60	0	1	1	1	0	1	1	1	1	1	1	0	0	0	0	0	0	0	0	0	0	1	0	1	11	4
40	Deep Seek	Decision Reference	4	17.95	20	16.7	15.71	17.27	14.82	51	1	0	1	1	0	1	1	1	1	0	0	0	0	0	0	0	1	0	0	1	0	1	0	1	11	3
41	Wenxin Yiyan	Technical Cognition	1	15.62	22	15.4	14.88	16.37	13.16	55	1	0	0	1	1	1	0	1	0	0	1	0	0	0	0	0	1	1	0	0	0	1	0	1	10	2
42	Wenxin Yiyan	Technical Cognition	2	14.77	18	19	14.26	17.62	12.48	52	0	1	1	0	1	1	0	0	0	1	1	0	0	0	0	0	0	0	0	1	0	0	0	1	8	3
43	Wenxin Yiyan	Technical Cognition	3	16.98	3	19.7	17	19.11	14.79	50	1	1	0	1	1	0	0	0	1	1	0	0	0	0	0	0	1	1	1	1	0	0	0	1	11	1
44	Wenxin Yiyan	Technical Cognition	4	14.27	34	13.9	12.25	16.73	11.57	58	1	0	0	1	0	0	1	0	0	0	0	0	0	0	0	0	1	0	0	0	0	0	0	1	5	2
45	Wenxin Yiyan	Diagnostic and Therapeutic Value	1	18	20	16.5	15.62	18.53	14.4	57	0	0	0	1	0	1	0	1	1	0	0	0	0	0	0	0	0	1	0	0	0	1	0	1	7	2
46	Wenxin Yiyan	Diagnostic and Therapeutic Value	2	18.85	12	20.1	16.81	19.33	15.23	51	0	0	1	0	0	1	1	0	1	1	1	0	0	0	0	0	0	1	0	0	0	0	0	0	7	2
47	Wenxin Yiyan	Diagnostic and Therapeutic Value	3	16.04	18	20	15.7	16.56	15.23	55	1	1	1	1	1	1	0	0	0	0	1	0	0	0	0	0	0	1	0	0	0	1	0	0	9	3
48	Wenxin Yiyan	Diagnostic and Therapeutic Value	4	17.32	16	18.5	15.79	18.36	14.57	54	0	0	0	1	1	1	1	1	0	1	0	0	0	0	0	0	0	1	0	1	0	0	0	0	8	2
49	Wenxin Yiyan	Safety Concerns	1	12.9	47	13.6	11.23	13.2	10.69	63	1	0	0	1	1	0	0	1	1	1	1	0	0	0	0	0	1	0	1	0	0	0	0	1	10	2
50	Wenxin Yiyan	Safety Concerns	2	15.42	21	18.8	14.37	17.45	13.52	54	0	1	1	1	1	1	1	0	1	1	1	0	0	0	0	0	1	1	1	1	0	0	0	0	13	2
51	Wenxin Yiyan	Safety Concerns	3	12.4	43	13.7	11.17	14.1	10.85	57	1	1	1	0	0	1	0	0	1	1	0	0	0	0	0	0	0	0	1	1	0	1	0	0	9	3
52	Wenxin Yiyan	Safety Concerns	4	16.13	14	16.3	15.14	18.76	12.48	48	1	1	1	0	0	1	1	1	1	1	1	0	0	0	0	0	0	0	1	1	0	1	0	0	12	2
53	Wenxin Yiyan	Cost and Process	1	20.11	29	15.6	17.95	12.47	14.49	49	1	1	1	1	1	1	1	0	1	0	0	0	0	0	0	0	0	1	1	0	0	0	0	1	11	2
54	Wenxin Yiyan	Cost and Process	2	13.42	41	15.2	13.17	11.67	13.4	63	0	1	1	0	1	1	0	1	1	0	1	0	0	0	0	0	0	1	1	1	0	0	0	0	10	2
55	Wenxin Yiyan	Cost and Process	3	12.5	40	16.7	12.17	13.26	12.65	57	1	0	1	0	0	0	1	1	0	0	0	0	0	0	0	0	0	0	1	1	0	1	0	0	7	1
56	Wenxin Yiyan	Cost and Process	4	9.28	51	11.4	10.3	9.89	9.51	67	0	0	0	0	1	0	1	0	1	1	0	0	0	0	0	0	1	1	1	0	0	1	0	1	9	2
57	Wenxin Yiyan	Decision Reference	1	14.01	35	15.3	12.9	14.82	12.12	56	0	0	0	1	0	0	0	0	1	0	0	0	0	0	0	0	0	1	1	1	0	0	0	1	6	3
58	Wenxin Yiyan	Decision Reference	2	14.95	26	15.5	14.2	15.85	12.91	63	1	0	1	1	0	1	0	0	1	0	0	0	0	0	0	0	0	1	0	1	0	1	0	1	9	2
59	Wenxin Yiyan	Decision Reference	3	14.23	26	18.3	13.71	15.95	13.12	66	1	0	0	0	1	1	1	1	1	0	1	0	0	0	0	0	1	1	0	1	0	0	0	1	11	2
60	Wenxin Yiyan	Decision Reference	4	15.26	26	15.4	14.16	16.15	12.91	53	1	1	1	1	1	1	1	0	0	0	0	0	0	0	0	0	0	0	0	1	0	0	0	0	8	2
61	Tongyi Qianwen	Technical Cognition	1	20.71	1	17.6	19.54	18.79	16.51	50	1	0	1	1	1	0	1	1	0	0	0	0	0	0	0	0	0	0	0	1	0	0	0	0	7	1
62	Tongyi Qianwen	Technical Cognition	2	18.62	14	17.5	17.47	16.62	15.49	53	1	0	0	1	0	0	0	0	0	1	1	0	0	0	0	0	0	0	1	1	0	1	0	0	7	2
63	Tongyi Qianwen	Technical Cognition	3	18.17	3	19.2	17.19	19.88	14.79	50	0	0	1	0	0	1	0	1	0	1	0	0	0	0	0	0	0	0	0	1	0	1	0	1	7	1
64	Tongyi Qianwen	Technical Cognition	4	19.97	0	20.3	18.36	22.21	15.65	48	1	1	0	1	0	0	0	0	0	1	0	0	0	0	0	0	1	1	0	1	0	0	0	1	8	2
65	Tongyi Qianwen	Diagnostic and Therapeutic Value	1	17.07	16	19.7	15.63	18.18	14.34	57	1	1	0	1	0	0	0	1	1	0	1	0	0	0	0	0	0	0	1	0	0	1	0	0	8	1
66	Tongyi Qianwen	Diagnostic and Therapeutic Value	2	20.84	3	20	18.65	19.98	16.26	49	0	0	0	0	1	0	1	1	1	1	0	0	0	0	0	0	1	1	0	0	0	0	0	1	8	1
67	Tongyi Qianwen	Diagnostic and Therapeutic Value	3	18.01	16	20.4	15.48	19.34	15.01	55	0	1	0	0	1	1	1	0	0	1	1	0	0	0	0	0	0	0	1	1	0	0	0	0	8	1
68	Tongyi Qianwen	Diagnostic and Therapeutic Value	4	21.2	0	20.5	20.46	24.21	15.44	42	1	0	0	0	0	0	1	0	1	0	1	0	0	0	0	0	1	1	0	1	0	1	0	0	8	2
69	Tongyi Qianwen	Safety Concerns	1	15.42	26	15	14.07	15.93	12.12	55	1	1	1	0	0	0	0	0	0	1	0	0	0	0	0	0	1	0	0	0	0	0	0	1	6	2
70	Tongyi Qianwen	Safety Concerns	2	17.57	4	20.3	17.05	19.13	14.79	53	1	0	0	1	0	1	0	1	0	0	0	0	0	0	0	0	0	0	1	1	0	0	0	1	7	1
71	Tongyi Qianwen	Safety Concerns	3	15.78	29	15.2	13.87	16.18	12.91	57	0	0	1	1	0	0	1	0	1	0	1	0	0	0	0	0	1	0	1	1	0	0	0	1	9	2
72	Tongyi Qianwen	Safety Concerns	4	16.28	28	13.7	14	16.62	12.39	55	0	0	0	1	0	1	1	1	1	1	0	0	0	0	0	0	1	1	1	0	0	0	0	1	10	2
73	Tongyi Qianwen	Cost and Process	1	19.04	35	13.4	12.13	19.55	11.29	57	1	0	1	0	1	0	0	0	1	0	0	0	0	0	0	0	0	1	0	1	0	1	0	1	8	2
74	Tongyi Qianwen	Cost and Process	2	15.59	22	16	14.58	16.87	12.12	44	0	1	0	1	0	1	0	1	0	0	1	0	0	0	0	0	1	0	1	1	0	0	0	1	9	2
75	Tongyi Qianwen	Cost and Process	3	16.86	18	19.5	15.14	18.47	14.11	51	0	1	0	0	1	1	0	0	1	1	1	0	0	0	0	0	0	0	1	1	0	1	0	1	10	2
76	Tongyi Qianwen	Cost and Process	4	15.21	40	13.6	11.63	15.75	11.57	62	0	1	1	1	1	1	0	0	0	0	0	0	0	0	0	0	0	0	1	1	0	1	0	0	8	1
77	Tongyi Qianwen	Decision Reference	1	17.13	14	17.3	15.81	18.4	13.88	51	1	0	1	0	0	1	0	0	1	0	0	0	0	0	0	0	1	0	1	1	0	0	0	0	7	2
78	Tongyi Qianwen	Decision Reference	2	18.99	0	22.2	18.23	23.18	13.92	50	0	1	0	1	1	1	1	0	1	1	0	0	0	0	0	0	0	1	0	0	0	0	0	0	8	1
79	Tongyi Qianwen	Decision Reference	3	13.19	32	16.3	12.33	15.19	11.77	64	0	1	0	0	1	0	1	0	1	1	1	0	0	0	0	0	1	1	0	0	0	0	0	0	8	2
80	Tongyi Qianwen	Decision Reference	4	18.49	12	18.7	16.57	19.05	15.01	49	1	0	1	0	0	0	1	0	1	0	0	0	0	0	0	0	0	1	0	1	0	0	0	0	6	1
81	GPT-5	Technical Cognition	1	22.41	0	18.7	20.46	20.28	17.24	48	0	1	1	1	1	1	1	1	1	1	1	0	0	0	0	0	1	0	0	1	0	1	0	1	14	5
82	GPT-5	Technical Cognition	2	20.22	11	16.9	18.03	18.19	15.49	52	1	1	1	1	1	1	1	1	1	1	0	0	0	0	0	0	1	1	1	1	0	1	0	1	16	5
83	GPT-5	Technical Cognition	3	19.59	5	19	18.24	19.1	15.93	52	1	1	1	1	1	1	1	1	1	1	0	0	0	0	0	0	1	1	1	1	0	1	0	1	16	5
84	GPT-5	Technical Cognition	4	22.79	0	20.1	20.12	22.93	17.12	45	1	1	1	1	1	1	1	1	1	1	1	0	0	0	0	0	1	1	1	1	0	1	0	1	17	4
85	GPT-5	Diagnostic and Therapeutic Value	1	21.58	0	19.2	20.19	19.91	17.12	50	1	1	1	1	1	1	1	1	1	1	1	0	0	0	0	0	1	1	1	1	0	1	0	1	17	5
86	GPT-5	Diagnostic and Therapeutic Value	2	21.91	0	20	20.53	20.26	17.51	47	1	1	1	1	1	1	1	1	1	0	1	0	0	0	0	0	1	1	1	1	0	1	0	1	16	4
87	GPT-5	Diagnostic and Therapeutic Value	3	23.38	0	21.8	21.04	20	19.6	48	1	1	1	1	1	1	1	1	1	1	1	0	0	0	0	0	1	1	1	1	0	1	0	1	17	5
88	GPT-5	Diagnostic and Therapeutic Value	4	24.79	0	21	22.51	22.81	18.67	43	0	1	1	1	1	1	1	0	1	1	0	0	0	0	0	0	1	1	1	1	0	1	0	1	14	5
89	GPT-5	Safety Concerns	1	21.94	12	19.3	19.33	17.34	17.86	51	1	1	1	1	1	1	1	1	1	1	1	0	0	0	0	0	1	1	1	1	0	1	0	1	17	5
90	GPT-5	Safety Concerns	2	19.65	5	19.1	18.2	19.05	16.14	48	1	1	1	1	1	1	1	1	1	1	1	0	0	0	0	0	1	1	1	1	0	1	0	1	17	4
91	GPT-5	Safety Concerns	3	15.82	26	13	14.85	15.74	12.59	46	1	1	1	1	1	0	1	1	1	0	1	0	0	0	0	0	1	1	1	1	0	1	0	0	14	4
92	GPT-5	Safety Concerns	4	20.01	13	16.1	17.36	18.94	14.99	53	1	1	1	1	1	1	1	1	1	1	1	0	0	0	0	0	0	1	1	1	0	0	0	1	15	5
93	GPT-5	Cost and Process	1	22.73	2	18.6	19.58	20.67	17.24	47	1	1	1	1	1	1	1	1	1	1	1	0	0	0	0	0	1	1	1	1	0	1	0	1	17	5
94	GPT-5	Cost and Process	2	20.06	10	17.5	18.6	17.42	15.68	49	1	1	1	1	1	1	1	1	1	1	1	0	0	0	0	0	1	1	0	1	0	1	0	1	16	5
95	GPT-5	Cost and Process	3	21.55	0	21.9	19.87	20.2	18.79	46	1	1	1	1	1	1	1	0	1	1	1	0	0	0	0	0	1	1	1	1	0	1	0	1	16	4
96	GPT-5	Cost and Process	4	19.8	14	17.4	17.72	17.7	15.83	50	1	1	1	1	1	1	1	1	0	1	1	0	0	0	0	0	1	1	1	1	0	1	0	1	16	5
97	GPT-5	Decision Reference	1	23.45	0	19.1	21.12	21.13	17.55	45	1	1	1	1	1	1	1	1	1	1	1	0	0	0	0	0	1	1	1	1	0	1	0	1	17	5
98	GPT-5	Decision Reference	2	22.88	0	19.8	20.67	21.33	17.39	45	1	1	1	1	1	1	1	1	1	1	1	0	0	0	0	0	1	1	1	1	0	1	0	1	17	4
99	GPT-5	Decision Reference	3	23.41	0	24.2	22.75	22.55	19.04	39	1	1	1	1	1	1	1	1	1	1	1	0	0	0	0	0	1	1	1	1	0	1	0	1	17	5
100	GPT-5	Decision Reference	4	24.16	0	20.9	21.33	21.3	18.16	42	1	1	0	1	1	1	0	1	1	1	1	0	0	0	0	0	1	1	1	1	0	1	0	1	15	5

## Sheet: Table 1
Issue List
I. Technical Cognition
1. What is the definition of an organoid? Can it simulate the responses of human organs (e.g., can liver organoids be used to test drug efficacy for patients with liver diseases)?
2. Is it necessary to use the patient's own cells for organoid culture? Is the pain level of sampling comparable to that of a biopsy?
3. What is the core difference between organoid technology and genetic testing? Does organoid technology fall into the category of genetic testing?
4. Are drugs or chemical reagents used in organoid culture? Will they affect the accuracy of test results?
II. Diagnostic and Therapeutic Value
1. Can organoids help screen effective drugs for patients with poor treatment outcomes? Is it only used for diagnosis or can it also optimize treatment plans?
2. When early-stage cancer patients receive conventional treatment plans, is it necessary to introduce organoids? Can it reduce the risk of recurrence?
3. Can organoids predict the risk of developing familial genetic diseases? Can they assist in the prevention of genetic diseases in patients' children?
4. What are the therapeutic advantages of organoid-assisted treatment for chronic gastritis compared with traditional methods? Is the improvement in therapeutic efficacy significant?
III. Safety Concerns
1. When collecting the patient's cells for organoid culture, will it damage the patient's organs (e.g., will collecting liver cells affect liver function)?
2. If organoids indicate that a drug is ineffective, will it cause the patient to miss effective treatment? How to avoid the risk of inaccurate testing?
3. Have patients who used organoids experienced adverse reactions? What is the occurrence probability and severity?
4. Will the patient's cell samples and medical information be leaked to third parties? Are the privacy protection measures adequate?
IV. Cost and Process
1. What is the total cost of the entire organoid testing process? Can a detailed cost breakdown be provided (e.g., sampling fee, culture fee, analysis fee)?
2. If this project is not available locally, how many round trips does the patient need to make to a provincial capital hospital? Do sampling and result collection need to be done in separate trips?
3. Is the cost of organoid testing covered by medical insurance? Can critical illness insurance cover part of the cost? What is the reimbursement ratio?
4. How long does it take to get the results of organoid testing? Can the process be expedited for patients with urgent conditions (is there an additional fee for expedited service)? How long will it take to get the results after expediting?
V. Decision Reference
1. When a doctor recommends the use of organoids, is it because the patient's condition is special or because the technology has been widely applied? Can clinical cases of similar conditions be provided?
2. When the results of organoid testing are inconsistent with those of traditional examinations, which one should be prioritized? What further examinations are needed for confirmation?
3. What is the maturity level of organoid technology? Has it passed national approval (is the safety of its clinical application guaranteed)?
4. If a patient only receives traditional treatment, will the recovery speed be slower? Is there a difference in therapeutic efficacy compared with organoid-assisted treatment? What are the specific manifestations of the difference?

## Sheet: Table 2
	Readability Index	Description	Formula
	Gunning FOG (GFOG)	It estimates the number of years of education required for a person to understand a given text.	G=0.4 X (W/S+((C*W) X 100))
	Flesch Reading Ease Score(FRES)	It was created to assess the readability of newspapers and is particularly effective for evaluating school textbooks and technical manuals. The scores range from 0 to 100, with higher scores indicating greater ease of reading.	I = (206.835 – (84.6 X (B/W)) – (1.015 X (W/S)))
	Flesch–Kincaid grade level (FKGL)	Delineates the academic capacity level imperative for grasping the written material	G = (11.8 X (B/W)) + (0.39 X (W/S)) – 15.59
	Simple Measure of Gobbledygook (SMOG)	It measures the number of years of education the average person needs to understand a text.	G=1.0430 X √C + 3.1291
	Coleman–Liau (CL) score	Evaluates the educational level required for understanding a text and offers an associated grade level in the US education system.	G = (–27.4004 X (E/100)) + 23.06395
	Linsear Write (LW)	Offers an approximate assessment of the academic level needed to comprehend the text.	LW = (R+3C)/S Result • If >20, divide by 2 •If ≤20, subtract 2, and then divide by 2
	Automated readability index (ARI)	Assesses the scholastic rank in American educational institutions needed to be capable of comprehending written material. The greater the number of characters, the more complex the term.	ARI=4.71 X I+0.5*ASL – 21.43

## Sheet: Figure 3
					ARI	FRES	GFOG	FKGL	CL	SMOG	LW	C PEMAT score	GQS score
					19	6	16.5	18.7	16.88	15.49	49	14	3
					16.78	20	15.5	14.8	17.85	12.39	52	13	4
					17.9	2	20.2	17.47	19.07	15.44	48	12	4
					18.36	11	17.7	16.28	19.6	14.34	54	13	3
					17.75	16	16.9	15.77	18.71	13.88	52	14	3
					21.25	9	17.9	18.26	19.23	16.51	49	8	4
					18.38	17	18.1	16	18.6	14.79	51	13	3
					21.92	5	19.1	19.32	19.31	16.51	43	12	4
					16.27	19	15.6	15	17.26	12.48	51	14	4
					17.38	14	17.5	16.03	17.74	14.31	45	9	3
					16.43	30	15.8	14.48	15.35	14.11	54	11	3
					18.67	17	16.6	16.28	18.31	14.34	47	10	3
					19.61	26	15.7	14.29	18.57	12.65	53	11	3
					13.1	40	14.3	12.28	13.1	11.57	61	14	4
					15.61	31	17.5	13.8	15.5	13.72	57	11	3
					15.22	30	15.6	13.53	15.68	12.69	53	15	3
					22.16	7	18.2	18.68	20.23	15.75	45	12	3
					20.01	11	18.7	17.57	18	15.44	49	11	3
					16.2	33	15.1	13.37	15.72	12.91	58	13	4
					18.98	16	16.6	15.98	19.17	14.31	54	11	3
					18.31	21	16.2	16.44	16.39	14.87	56	9	3
					14.81	21	17.5	15.07	15.44	13.95	48	11	4
					15.56	18	15.8	15.17	16.91	13.22	59	13	4
					16	22	17.1	13.86	18.52	12.26	53	15	4
					14.99	22	17.5	14.35	16.53	12.91	59	9	3
					17.08	27	15.9	14.98	16.26	13.92	55	11	4
					17.8	22	17.8	15.97	16.68	14.87	53	14	3
					16.59	22	16.4	14.88	16.94	13.37	56	15	4
					14.58	36	14	13.73	13.5	12.48	58	8	4
					15.81	21	17.3	14.33	17.18	13.05	53	13	4
					13.64	36	16.2	13.14	13.32	13.06	53	11	4
					16.44	23	13.2	14.89	17.26	12.16	50	12	4
					17.69	21	15.6	15.57	16.53	13.52	52	11	3
					12.37	43	14.5	11.44	13.27	11.26	59	16	3
					15.44	24	17.8	14.81	15.41	14.11	52	12	4
					17.9	24	16	15.96	15.81	14.68	50	11	4
					16.91	20	16.2	14.74	17.89	12.72	51	11	4
					14.64	28	15.1	13.97	14.63	13.06	54	11	3
					14.92	33	16.5	14.28	13.1	13.95	60	11	4
					17.95	20	16.7	15.71	17.27	14.82	51	11	3
					15.62	22	15.4	14.88	16.37	13.16	55	10	2
					14.77	18	19	14.26	17.62	12.48	52	8	3
					16.98	3	19.7	17	19.11	14.79	50	11	1
					14.27	34	13.9	12.25	16.73	11.57	58	5	2
					18	20	16.5	15.62	18.53	14.4	57	7	2
					18.85	12	20.1	16.81	19.33	15.23	51	7	2
					16.04	18	20	15.7	16.56	15.23	55	9	3
					17.32	16	18.5	15.79	18.36	14.57	54	8	2
					12.9	47	13.6	11.23	13.2	10.69	63	10	2
					15.42	21	18.8	14.37	17.45	13.52	54	13	2
					12.4	43	13.7	11.17	14.1	10.85	57	9	3
					16.13	14	16.3	15.14	18.76	12.48	48	12	2
					20.11	29	15.6	17.95	12.47	14.49	49	11	2
					13.42	41	15.2	13.17	11.67	13.4	63	10	2
					12.5	40	16.7	12.17	13.26	12.65	57	7	1
					9.28	51	11.4	10.3	9.89	9.51	67	9	2
					14.01	35	15.3	12.9	14.82	12.12	56	6	3
					14.95	26	15.5	14.2	15.85	12.91	63	9	2
					14.23	26	18.3	13.71	15.95	13.12	66	11	2
					15.26	26	15.4	14.16	16.15	12.91	53	8	2
					20.71	1	17.6	19.54	18.79	16.51	50	7	1
					18.62	14	17.5	17.47	16.62	15.49	53	7	2
					18.17	3	19.2	17.19	19.88	14.79	50	7	1
					19.97	0	20.3	18.36	22.21	15.65	48	8	2
					17.07	16	19.7	15.63	18.18	14.34	57	8	1
					20.84	3	20	18.65	19.98	16.26	49	8	1
					18.01	16	20.4	15.48	19.34	15.01	55	8	1
					21.2	0	20.5	20.46	24.21	15.44	42	8	2
					15.42	26	15	14.07	15.93	12.12	55	6	2
					17.57	4	20.3	17.05	19.13	14.79	53	7	1
					15.78	29	15.2	13.87	16.18	12.91	57	9	2
					16.28	28	13.7	14	16.62	12.39	55	10	2
					19.04	35	13.4	12.13	19.55	11.29	57	8	2
					15.59	22	16	14.58	16.87	12.12	44	9	2
					16.86	18	19.5	15.14	18.47	14.11	51	10	2
					15.21	40	13.6	11.63	15.75	11.57	62	8	1
					17.13	14	17.3	15.81	18.4	13.88	51	7	2
					18.99	0	22.2	18.23	23.18	13.92	50	8	1
					13.19	32	16.3	12.33	15.19	11.77	64	8	2
					18.49	12	18.7	16.57	19.05	15.01	49	6	1
					22.41	0	18.7	20.46	20.28	17.24	48	14	5
					20.22	11	16.9	18.03	18.19	15.49	52	16	5
					19.59	5	19	18.24	19.1	15.93	52	16	5
					22.79	0	20.1	20.12	22.93	17.12	45	17	4
					21.58	0	19.2	20.19	19.91	17.12	50	17	5
					21.91	0	20	20.53	20.26	17.51	47	16	4
					23.38	0	21.8	21.04	20	19.6	48	17	5
					24.79	0	21	22.51	22.81	18.67	43	14	5
					21.94	12	19.3	19.33	17.34	17.86	51	17	5
					19.65	5	19.1	18.2	19.05	16.14	48	17	4
					15.82	26	13	14.85	15.74	12.59	46	14	4
					20.01	13	16.1	17.36	18.94	14.99	53	15	5
					22.73	2	18.6	19.58	20.67	17.24	47	17	5
					20.06	10	17.5	18.6	17.42	15.68	49	16	5
					21.55	0	21.9	19.87	20.2	18.79	46	16	4
					19.8	14	17.4	17.72	17.7	15.83	50	16	5
					23.45	0	19.1	21.12	21.13	17.55	45	17	5
					22.88	0	19.8	20.67	21.33	17.39	45	17	4
					23.41	0	24.2	22.75	22.55	19.04	39	17	5
					24.16	0	20.9	21.33	21.3	18.16	42	15	5

## Sheet: Figure 1,2
	NO	Platform	Question Dimension	C PEMAT score	GQS score
	1	Doubao	Technical Cognition	14	3
	2	Doubao	Technical Cognition	13	4
	3	Doubao	Technical Cognition	12	4
	4	Doubao	Technical Cognition	13	3
	5	Doubao	Diagnostic and Therapeutic Value	14	3
	6	Doubao	Diagnostic and Therapeutic Value	8	4
	7	Doubao	Diagnostic and Therapeutic Value	13	3
	8	Doubao	Diagnostic and Therapeutic Value	12	4
	9	Doubao	Safety Concerns	14	4
	10	Doubao	Safety Concerns	9	3
	11	Doubao	Safety Concerns	11	3
	12	Doubao	Safety Concerns	10	3
	13	Doubao	Cost and Process	11	3
	14	Doubao	Cost and Process	14	4
	15	Doubao	Cost and Process	11	3
	16	Doubao	Cost and Process	15	3
	17	Doubao	Decision Reference	12	3
	18	Doubao	Decision Reference	11	3
	19	Doubao	Decision Reference	13	4
	20	Doubao	Decision Reference	11	3
	21	Deep Seek	Technical Cognition	9	3
	22	Deep Seek	Technical Cognition	11	4
	23	Deep Seek	Technical Cognition	13	4
	24	Deep Seek	Technical Cognition	15	4
	25	Deep Seek	Diagnostic and Therapeutic Value	9	3
	26	Deep Seek	Diagnostic and Therapeutic Value	11	4
	27	Deep Seek	Diagnostic and Therapeutic Value	14	3
	28	Deep Seek	Diagnostic and Therapeutic Value	15	4
	29	Deep Seek	Safety Concerns	8	4
	30	Deep Seek	Safety Concerns	13	4
	31	Deep Seek	Safety Concerns	11	4
	32	Deep Seek	Safety Concerns	12	4
	33	Deep Seek	Cost and Process	11	3
	34	Deep Seek	Cost and Process	16	3
	35	Deep Seek	Cost and Process	12	4
	36	Deep Seek	Cost and Process	11	4
	37	Deep Seek	Decision Reference	11	4
	38	Deep Seek	Decision Reference	11	3
	39	Deep Seek	Decision Reference	11	4
	40	Deep Seek	Decision Reference	11	3
	41	Wenxin Yiyan	Technical Cognition	10	2
	42	Wenxin Yiyan	Technical Cognition	8	3
	43	Wenxin Yiyan	Technical Cognition	11	1
	44	Wenxin Yiyan	Technical Cognition	5	2
	45	Wenxin Yiyan	Diagnostic and Therapeutic Value	7	2
	46	Wenxin Yiyan	Diagnostic and Therapeutic Value	7	2
	47	Wenxin Yiyan	Diagnostic and Therapeutic Value	9	3
	48	Wenxin Yiyan	Diagnostic and Therapeutic Value	8	2
	49	Wenxin Yiyan	Safety Concerns	10	2
	50	Wenxin Yiyan	Safety Concerns	13	2
	51	Wenxin Yiyan	Safety Concerns	9	3
	52	Wenxin Yiyan	Safety Concerns	12	2
	53	Wenxin Yiyan	Cost and Process	11	2
	54	Wenxin Yiyan	Cost and Process	10	2
	55	Wenxin Yiyan	Cost and Process	7	1
	56	Wenxin Yiyan	Cost and Process	9	2
	57	Wenxin Yiyan	Decision Reference	6	3
	58	Wenxin Yiyan	Decision Reference	9	2
	59	Wenxin Yiyan	Decision Reference	11	2
	60	Wenxin Yiyan	Decision Reference	8	2
	61	Tongyi Qianwen	Technical Cognition	7	1
	62	Tongyi Qianwen	Technical Cognition	7	2
	63	Tongyi Qianwen	Technical Cognition	7	1
	64	Tongyi Qianwen	Technical Cognition	8	2
	65	Tongyi Qianwen	Diagnostic and Therapeutic Value	8	1
	66	Tongyi Qianwen	Diagnostic and Therapeutic Value	8	1
	67	Tongyi Qianwen	Diagnostic and Therapeutic Value	8	1
	68	Tongyi Qianwen	Diagnostic and Therapeutic Value	8	2
	69	Tongyi Qianwen	Safety Concerns	6	2
	70	Tongyi Qianwen	Safety Concerns	7	1
	71	Tongyi Qianwen	Safety Concerns	9	2
	72	Tongyi Qianwen	Safety Concerns	10	2
	73	Tongyi Qianwen	Cost and Process	8	2
	74	Tongyi Qianwen	Cost and Process	9	2
	75	Tongyi Qianwen	Cost and Process	10	2
	76	Tongyi Qianwen	Cost and Process	8	1
	77	Tongyi Qianwen	Decision Reference	7	2
	78	Tongyi Qianwen	Decision Reference	8	1
	79	Tongyi Qianwen	Decision Reference	8	2
	80	Tongyi Qianwen	Decision Reference	6	1
	81	GPT-5	Technical Cognition	14	5
	82	GPT-5	Technical Cognition	16	5
	83	GPT-5	Technical Cognition	16	5
	84	GPT-5	Technical Cognition	17	4
	85	GPT-5	Diagnostic and Therapeutic Value	17	5
	86	GPT-5	Diagnostic and Therapeutic Value	16	4
	87	GPT-5	Diagnostic and Therapeutic Value	17	5
	88	GPT-5	Diagnostic and Therapeutic Value	14	5
	89	GPT-5	Safety Concerns	17	5
	90	GPT-5	Safety Concerns	17	4
	91	GPT-5	Safety Concerns	14	4
	92	GPT-5	Safety Concerns	15	5
	93	GPT-5	Cost and Process	17	5
	94	GPT-5	Cost and Process	16	5
	95	GPT-5	Cost and Process	16	4
	96	GPT-5	Cost and Process	16	5
	97	GPT-5	Decision Reference	17	5
	98	GPT-5	Decision Reference	17	4
	99	GPT-5	Decision Reference	17	5
	100	GPT-5	Decision Reference	15	5

## Sheet: Table 3,4
			本次研究共100人，其中Platform为Deep Seek的有20人，占比20.00%,Doubao的有20人，占比20.00%,GPT-5的有20人，占比20.00%,Tongyi Qianwen的有20人，占比20.00%,Wenxin Yiyan的有20人，占比20.00%。5组间C-PEMAT score、GQS score、ARI、FRES、GFOG、FKGL、CL、SMOG、LW差异有统计学意义(P<0.05)。
			Variables	Total (n = 100)	Deep Seek (n = 20)	Doubao (n = 20)	GPT-5 (n = 20)	Tongyi Qianwen (n = 20)	Wenxin Yiyan (n = 20)	Statistic	P
			C-PEMAT score, Mean ± SD	11.34 ± 3.30	11.75 ± 2.07	12.05 ± 1.82	16.05 ± 1.10	7.85 ± 1.09	9.00 ± 2.05	F=71.22	<.001
			GQS score, Mean ± SD	3.07 ± 1.23	3.65 ± 0.49	3.35 ± 0.49	4.70 ± 0.47	1.55 ± 0.51	2.10 ± 0.55	F=124.88	<.001
			ARI, M (Q₁, Q₃)	17.48 (15.53, 19.84)	15.91 (14.89,17.23)	18.13 (16.39,19.15)	21.93 (20.05,23.00)	17.79 (16.16,19.00)	15.11 (13.86,16.34)	χ²=50.57#	<.001
			FRES, M (Q₁, Q₃)	18.00 (6.75, 26.00)	22.00 (21.00,27.25)	16.50 (10.50,27.00)	0.00 (0.00,10.25)	15.00 (3.00,26.50)	26.00 (18.00,36.25)	χ²=40.32#	<.001
			GFOG, M (Q₁, Q₃)	17.30 (15.60, 19.10)	16.20 (15.75,17.15)	16.75 (15.67,17.95)	19.15 (18.33,20.30)	18.15 (15.80,20.07)	15.95 (15.28,18.57)	χ²=21.03#	<.001
			FKGL, M (Q₁, Q₃)	15.66 (14.25, 18.07)	14.85 (14.20,15.27)	15.99 (14.43,17.49)	20.00 (18.23,20.76)	15.72 (14.05,17.66)	14.23 (12.74,15.64)	χ²=43.44#	<.001
			CL, M (Q₁, Q₃)	17.66 (15.94, 19.14)	16.46 (15.22,17.00)	18.16 (16.59,19.09)	20.10 (18.75,21.17)	18.63 (16.62,19.63)	16.26 (13.89,17.80)	χ²=36.23#	<.001
			SMOG, M (Q₁, Q₃)	14.21 (12.86, 15.49)	13.29 (12.86,13.99)	14.31 (12.86,15.44)	17.24 (15.90,17.93)	14.22 (12.32,15.12)	13.02 (12.39,14.42)	χ²=40.84#	<.001
			LW, M (Q₁, Q₃)	52.00 (49.00, 55.25)	53.00 (51.75,56.50)	51.50 (48.75,54.00)	47.50 (45.00,50.00)	52.00 (49.75,55.50)	55.50 (52.75,59.25)	χ²=32.53#	<.001
			F: ANOVA, #: Kruskal-waills test
			SD: standard deviation, M: Median, Q₁: 1st Quartile, Q₃: 3st Quartile
			本次研究共100人，其中Question Dimension为Cost and Process的有20人，占比20.00%,Decision Reference的有20人，占比20.00%,Diagnostic and Therapeutic Value的有20人，占比20.00%,Safety Concerns的有20人，占比20.00%,Technical Cognition的有20人，占比20.00%。5组间ARI、FRES、GFOG、FKGL、CL、SMOG差异有统计学意义(P<0.05)，而C-PEMAT score、GQS score、LW差异无统计学意义(P>0.05)。
			Variables	Total (n = 100)	Cost and Process (n = 20)	Decision Reference (n = 20)	Diagnostic and Therapeutic Value (n = 20)	Safety Concerns (n = 20)	Technical Cognition (n = 20)	Statistic	P
			C-PEMAT score, Mean ± SD	11.34 ± 3.30	11.90 ± 3.16	11.00 ± 3.45	11.15 ± 3.54	11.35 ± 3.07	11.30 ± 3.54	F=0.21	0.934
			GQS score, Mean ± SD	3.07 ± 1.23	3.00 ± 1.26	3.05 ± 1.23	3.05 ± 1.32	3.15 ± 1.14	3.10 ± 1.33	F=0.04	0.997
			ARI, M (Q₁, Q₃)	17.48 (15.53, 19.84)	16.23 (14.76,19.66)	17.54 (14.94,20.55)	18.20 (17.26,21.33)	16.20 (15.42,17.43)	18.24 (15.90,19.68)	χ²=10.52#	0.033
			FRES, M (Q₁, Q₃)	18.00 (6.75, 26.00)	27.50 (20.25,40.00)	18.00 (5.25,26.50)	16.00 (2.25,18.50)	22.00 (14.00,29.25)	11.00 (2.75,20.25)	χ²=21.18#	<.001
			GFOG, M (Q₁, Q₃)	17.30 (15.60, 19.10)	15.85 (15.02,17.50)	17.00 (16.02,18.80)	19.15 (17.73,20.02)	15.95 (13.93,17.35)	17.55 (16.43,19.05)	χ²=22.25#	<.001
			FKGL, M (Q₁, Q₃)	15.66 (14.25, 18.07)	14.43 (12.25,16.40)	15.76 (14.11,18.34)	15.98 (15.63,19.54)	14.66 (13.97,16.09)	17.09 (15.02,18.27)	χ²=15.68#	0.003
			CL, M (Q₁, Q₃)	17.66 (15.94, 19.14)	15.78 (13.27,17.89)	17.95 (15.82,20.45)	18.97 (17.87,19.93)	17.22 (15.64,17.88)	18.36 (16.84,19.23)	χ²=18.19#	0.001
			SMOG, M (Q₁, Q₃)	14.21 (12.86, 15.49)	13.46 (11.98,14.54)	13.93 (12.91,15.52)	15.12 (14.39,16.51)	12.98 (12.46,14.32)	14.83 (13.21,15.53)	χ²=16.80#	0.002
			LW, M (Q₁, Q₃)	52.00 (49.00, 55.25)	52.50 (49.75,57.50)	51.00 (48.00,56.50)	51.50 (48.75,55.00)	53.00 (49.50,55.00)	52.00 (48.75,53.25)	χ²=1.73#	0.784
			F: ANOVA, #: Kruskal-waills test
			SD: standard deviation, M: Median, Q₁: 1st Quartile, Q₃: 3st Quartile
